# Supplementary material for: Limited Role of Rhamnolipids on Cadmium Resistance for an Endogenous-Secretion Bacterium
Source: Int J Environ Res Public Health. 2022 Oct 1;19(19):12555. doi: 10.3390/ijerph191912555 (PMC9566264; doi:10.3390/ijerph191912555)
Supplement: Supplementary file 1 [file ijerph-19-12555-s001.zip]

Archive with 1 entries (1 files):
- ijerph-1945510-supplementary.pdf
